# Supplementary material for: α-Glucosidase Inhibitors from Two Mangrove-Derived Actinomycetes
Source: Molecules. 2023 Apr 29;28(9):3822. doi: 10.3390/molecules28093822 (PMC10180428; doi:10.3390/molecules28093822)
Supplement: Supplementary file 1 [file molecules-28-03822-s001.zip]

Archive with 1 entries (1 files):
- molecules-2359336-supplementary.pdf
